# Supplementary material for: Aldosterone-induced salt appetite requires HSD2 neurons
Source: JCI Insight. 2024 Dec 6;9(23):e175087. doi: 10.1172/jci.insight.175087 (PMC11623954; doi:10.1172/jci.insight.175087)
Supplement: Supporting data values [file jciinsight-9-175087-s189.xlsx]

## Sheet: Fig 2B
6D NaD																										sum
mice	Hsd2		cfos+HSD2		Percentage
7268	62		17		27.4194
7266	145		56		38.6207
7267	67		30		44.7761
Average	99.3333		1		1.05006
control	Hsd2		cfos+HSD2		Percentage
7132	102		0		0
7269	105		1		0.952381
7270	91		2		2.1978

## Sheet: Figure 2C
3% NaCl intake
6d NaD
7405	7519	7520	7522	7478	7479	7480	7481	7532	7533	7534
0.45	0.41	0.19	0.95	1.18	0.07	0.21	0.06	0.07	0.3	0.55
Average	0.403636
Baseline
7405	7519	7520	7522	7478	7479	7480	7481	7532	7533	7534
0.03	0	0	0	0.18	0.08	0	0.03	0.02	0.07	0.04
Average	0.0409091

## Sheet: Figure 2D
3% NaCl intake
vehicle
4507	4508	4504	1310	1315
0.07	0.01	0	0	0.02
Avearge	0.02
		CNO 1 mg/kg
4507	4508	4504	1310	1315
0.5	0.67	0.1	0.06	0.81
Avearge	0.428

## Sheet: Fig 2E
Sodium intake after chronic CNO (5mg/h)
	hMDq3	hMDq3
Days	010823-7	010823-2	7968	7969	7970	7971		Average
-2	0.19	0.06	0.56	0.08	0	0.01		0.15
-1	0	0.03	0.36	0	0.02	0		0.0683333
0	0.08	0.13	0	0	0.05	0.12		0.0633333
1	0.32	0.01	6.87	0.95	2.85	3.11		2.35167
2	4.97	3.79	4.66	0	0.75	1.27		2.57333
3	2.65	4.39	1.9	0	0.18	0.27		1.565
4	0.01	2.79	0.32	0	0.26	0.22		0.6
5	0.37	2.24	0.1	0	0.23	0.04		0.496667
6	0.46	1.88	0.03	0	0	0.03		0.4
7	0.11	0.01	0.1	0	0.19	0		0.0683333
	mCherry	mCherry
Days	010823-1	122222-2	7964	7972				Average
-2	0.03	0	0	0.01				0.01
-1	0	0	0	0.01				0.0025
0	0.01	0.01	0.01	0.03				0.015
1	0.1	0	0	0.06				0.04
2	0.02	0	0	0.18				0.05
3	0	0.01	0	0.15				0.04
4	0	0	0.03	0.05				0.02
5	0.03	0.03	0	0.14				0.05
6	0.04	0	0.03	0.01				0.02
7	0	0	0	0.06				0.015
Total intake
mCherry
010823-1	122222-2	7964	7972					AVERGAE
0.14	0.04	0.06	0.59					0.2075
hM3Dq-mCherry
010823-7	010823-2	7968	7969	7970	7971			AVERGAE
6.53	14.91	10.5	0.475	2.94	3.385			6.45667

## Sheet: Fig 2F
Water intake after chronic CNO (5mg/h)
mCherry
010823-1	122222-2	7964	7972				Average
3.4	1.99	1.85	3.22				2.615
3.57	2.58	1.66	2.98				2.6975
3.62	2.49	1.62	3.39				2.78
2.6	1.45	2.57	3.53				2.5375
3.21	2.47	1.68	2.45				2.4525
3.4	2.41	1.48	2.86				2.5375
3.58	2.26	1.69	2.6				2.5325
3.6	2.19	1.98	2.09				2.465
3.23	2.44	1.87	2.87				2.6025
3.11	2.53	1.61	2.86
hM3Dq
010823-7	010823-2	7968	7969	7970	7971		AVERGAE
2.85	2.11	2.19	1.04	2.44	3.45		2.34667
2.59	2.58	1.72	0.91	2.02	3.38		2.2
2.7	2.55	1.85	1.11	2.09	3.14		2.24
2.67	2.5	3.33	1.03	1.69	3.98		2.53333
3.11	0.4	4.24	1.18	1.67	3.4		2.33333
3.32	0.9	2.52	0.93	1.99	2.62		2.04667
3.47	1.11	2.48	0.97	2.27	3.97		2.37833
3.51	1.27	2.2	0.81	2.48	3.54		2.30167
3.29	1.41	2.9	1.31	2.7	3.11		2.45333
3.15	2.19	3	1.09	2.76	3.22		2.56833
mCherry
010823-1	122222-2	7964	7972				AVERGAE
19.88	13.76	10.79	16.07				15.125
hM3Dq
010823-7	010823-2	7968	7969	7970	7971		AVERGAE
19.61	7.435	17.51	6.26	13.34	20.24		14.0658

## Sheet: Figure 3A
	3% NaCl intake x days
			vehicle
	1613	1491	1579	1479
-2	0.13	0	0.05	0.2		Average
-1	0	0	0	0.13		0.0325
0	0.13	0.08	0	0.05		0.065
1	0.03	0.04	0	0.3		0.0925
2	0.09	0	0.04	0		0.0325
3	0.24	0.33	0	0.23		0.2
4	0.48	0	0.11	0.25		0.21
5	0.79	0.19	0	0.04		0.255
6	0.77	0	0	0.02		0.1975
7	0.76	0.01	0.1	0		0.2175
8	0.19	0	0.03	0		0.055
9	0.02	0	0	0.05		0.0175
aldosterone 1 ng/h
	1992	1925	1927		Average
-2		0	0.06		0.03
-1		0.05	0.05		0.05
0		0.19	0.06		0.125
1	0.03	0	0		0.01
2	0.1	0	0		0.0333333
3	0	0.07	0		0.0233333
4	0.01	0.42	0		0.143333
5	0	0.89	0		0.296667
6	0.1	1.4	0		0.5
7	0.04	2.03	0		0.69
8	0.09	1.33	0		0.473333
9	0.19	0.72	0		0.303333
aldosterone 2.5 ng/hr
Days	5980	5875		Average
-2	0	0.05		0.025
-1	0.1	0		0.05
0	0	0.13		0.065
1	0	0		0
2	0.31	0		0.155
3	0.34	0.05		0.195
4	0.73	0.36		0.545
5	1.23	0		0.615
6	0.92	1.97		1.445
7	1	1.38		1.19
8	1.88	1.37		1.625
9	1.24	0.8		1.02
aldosterone 5 ng/h
Days	5623	5796	5829	5841	7680	7717		Average
-2	0	0	0	0	0	0.04		0.00666667
-1	0.02	0	0	0	0.12	0.16		0.05
0	0	0	0.36	0.14	0.01	0		0.085
1	0.35	0.08	0	0	0.55	0.01		0.165
2	0.91	0.62	0.12	0	0.9	0.08		0.438333
3	1.53	1.64	0.05	0.17	0.7	0.55		0.773333
4	2.15	2.43	0.27	0.84	1.45	0.57		1.285
5	3.58	2.53	0.39	1.45	1.52	1.56		1.83833
6	2	2.87	0.78	1.84	3.03	1.29		1.96833
7	2.29	2.77	0.99	2.07	3.08	2.83		2.33833
8	2.45	3.86	1.49	1.86	3.31	2.57		2.59
9	2.58	3	0.19	1.96	2.82	2.12		2.11167
aldosterone 10 ng/h
Days	1915	1941	1449	2447	2448		Average
-2	0	0.04	0.03	0	0		0.014
-1	0.04	0.37	0	0.14	0		0.11
0	0	0	0	0.15	0.1		0.05
1	0.69	0.04	0	0.14	0		0.174
2	1.34	0	0.55	0	0.27		0.432
3	2.73	0.69	1.21	0.27	0		0.98
4	2.05	1.34	1.85	1.59	0.01		1.368
5	3.42	2.73	2.67	1.58	0.75		2.23
6	2.46	2.05	3.78	2.16	1.06		2.302
7	0.73	3.42	4.68	3.04	1.24		2.622
8	0	2.46	4.79	3.35	1.28		2.376
9	0	0.73	4.61	3.1	0.99		1.886
aldosterone 25 ng/h
Days	1755	1625	2180	2210	2211		Average
-2	0	0	0.03	0.03	0		0.012
-1	0	0	0.16	0	0.01		0.034
0	0	0.16	0.08	0	0.05		0.058
1	0	0.09	0.22	0	0.06		0.074
2	0.01	0.49	0.19	0.45	0.08		0.244
3	0.02	0.2	0.82	0.85	0.09		0.396
4	0.49	0.26	0.84	1.61	0		0.64
5	0.79	0.35	0.87	2.34	0		0.87
6	1.78	1.03	1.29	2.89	0.07		1.412
7	1.65	0.95	0.26	2.44	0.04		1.068
8	1.51	2.41	0.04	2.64	0.12		1.344
9	1.88	3.16	0.55	3.3	0.45		1.868
aldosterone 50 ng/h
Days	1733	1492	1695	1567		Average
-2	0.04	0.02	0.05	0.06		0.0425
-1	0.09	0.02	0.07	-0.03		0.0375
0	0.12	0.11	0	0.07		0.075
1	0	0.34	0	0.29		0.1575
2	0.3	0.05	0.02	0.27		0.16
3	0.13	0.18	0	0.92		0.3075
4	0.13	0.19	0	1.24		0.39
5	0.89	0.98	0.13	2.03		1.0075
6	2.75	2.14	0	0.5		1.3475
7	2	2.91	0.1	0.67		1.42
8	3.04	2.56	0	0.62		1.555
9	3.2	2.94	0.12	1.41		1.9175
aldosterone 10 ng/h LV
Days	7197	7199	7020	7021	7022	7034	7035		Average
-2	0.05	0	0	0	0	0	0.09		0.02
-1	0.11	0	0.06	0.22	0.03	0	0.06		0.0685714
0	0.03	0	0.07	0.04	0.29	0.12	0.02		0.0814286
1	0.04	0.18	0.03	0	0.07	0.29	0.01		0.0885714
2	0	0	0	0	0	0	0		0
3	0	0	0.02	0.01	0.01	0	0.02		0.00857143
4	0.02	0	0	0	0	0	0.03		0.00714286
5	0.01	0	0.12	0.43	0	0.03	0		0.0842857
6	0	0.07	0.16	0	0.05	0.13	0		0.0585714
7	0.18	0.01	0	0.03	0.05	0	0.02		0.0414286
8	0.04	0	0	0.01	0	0.01	0		0.00857143
9	0	0	0	0.07	0.51	0.07	0		0.0928571

## Sheet: Figure 3B
	Water intake x days
	vehicle
Days	1613	1491	1579	1479		Average
-2	3.58	3.07	2.88	4.18		3.4275
-1	4.22	3.2	2.04	3.3		3.19
0	4.05	2.82	1.86	3.37		3.025
1	0.01	0.05	0	2.59		0.6625
2	3.34	2.43	0.23	4.01		2.5025
3	4.46	3.22	1.53	4.25		3.365
4	5.02	3.24	2.35	3.83		3.61
5	4.85	3.63	3.29	4.53		4.075
6	5.7	3.33	3.33	4.31		4.1675
7	5.91	3.48	3.58	4.83		4.45
8	4.55	3.55	3.01	4.65		3.94
9	5.11	3.21	3.58	4.48		4.095
	aldosterone 1 ng/h
	1992	1925	1927		Average
-2		2.29	2.34		2.315
-1		1.66	2.41		2.035
0		1.95	2.55		2.25
1	0.02	0	0.29		0.103333
2	1.73	2.06	0.48		1.42333
3	3.21	2.72	5.18		3.70333
4	4.06	3.03	5.51		4.2
5	4.04	3.71	4.19		3.98
6	3.95	3.19	4.29		3.81
7	4.01	3.55	4.41		3.99
8	4.18	3.28	4.21		3.89
9	4.32	3.19	0.97		2.82667
aldosterone 2.5 ng/h
Days	5980	5875		Average
-2	2.98	2.98		2.98
-1	2.95	2.16		2.555
0	0.86	1.19		1.025
1	3.08	0		1.54
2	3.8	2.75		3.275
3	3.75	2.48		3.115
4	3.82	3.18		3.5
5	3.69	3.51		3.6
6	3.37	5.28		4.325
7	3.1	5.2		4.15
8	3.68	5.07		4.375
9	3.61	5.76		4.685
aldosterone 5 ng/h
Days	5623	5796	5829	5841	7680	7717		Average
-2	3.13	3.65	2.54	1.96	3.83	2.64		2.95833
-1	3.14	3.26	2.32	2.07	2.84	2.49		2.68667
0	0.41	0.03	2.7	1.71	3.18	0.06		1.34833
1	3.27	3.49	1.2	0.75	3.29	3.02		2.50333
2	3.35	3.42	0.47	0	3.2	3.4		2.30667
3	3.85	3.72	1.78	1.65	3.17	3.78		2.99167
4	4.3	4.26	2.58	2.23	3.62	4.45		3.57333
5	5.04	3.68	3.71	1.98	3.86	4.27		3.75667
6	5.22	4.44	3.72	2.23	4.29	4.3		4.03333
7	3.82	4.24	4.29	3.05	4.45	4.78		4.105
8	3.44	4.93	4.29	3.34	4.25	4.61		4.14333
9	4.62	4.01	5.04	3.19	4.03	4.44		4.22167
aldosterone 10 ng/h
Days	1915	1941	1449	2447	2448		Average
-2	3.26	3.4	2.68	2.7	3.43		3.094
-1	3.38	3.73	3.4	3	3.1		3.322
0	3.05	3.58	2.71	2.37	0.4		2.422
1	2.08	0	1.94	0.02	2.31		1.27
2	3.84	0.81	1.89	3.24	3.57		2.67
3	3.45	3.99	4.34	3.22	3.3		3.66
4	3.51	4.05	4.57	3.53	3.8		3.892
5	4.2	3.86	4.5	4.14	3.46		4.032
6	4.31	4.49	4.69	4.43	3.93		4.37
7	4.54	4.89	5.64	5.01	3.28		4.672
8	4.66	5.06	6.03	5.7	3.58		5.006
9	4.5	4.06	5.54	5	0.54		3.928
aldosterone 25 ng/h
Days	1755	1625	2180	2210	2211		Average
-2	3.39	2.55	2.94	2.62	2.79		2.858
-1	3.43	2.92	2.95	2.7	2.97		2.994
0	3.15	2.81	3.33	3.06	3.04		3.078
1	2.23	0.83	3.63	3.3	0.11		2.02
2	3.15	9.61	4.2	6.43	4.88		5.654
3	4.23	9.43	4.4	5	7.26		6.064
4	4.38	6.79	3.75	4.09	4.99		4.8
5	4.68	7.07	4.6	4.24	4.88		5.094
6	4.7	6.94	4.01	3.95	5.25		4.97
7	4.69	7	3.92	3.66	4.96		4.846
8	5.13	7.63	4.02	2.43	5.76		4.994
9	5.75	8.77	4.33	2.61	4.87		5.266
		aldosterone 50 ng/h
Days	1733	1492	1695	1567		Average
-2	2.76	3.19	3.31	4.98		3.56
-1	2.42	2.96	3.41	3.47		3.065
0	3.01	3.13	3.19	3.12		3.1125
1	0	0.97	0.19	-0.02		0.285
2	0	2.89	0	2.19		1.27
3	3.8	3.4	2.4	4.17		3.4425
4	4.11	4.2	2.43	5.32		4.015
5	4.38	4.46	3.38	5.51		4.4325
6	5.22	5.57	4.08	5.22		5.0225
7	6.81	6.52	4.66	5.29		5.82
8	7.12	6.6	4.18	6.53		6.1075
9	7.25	8.31	4.88	6.31		6.6875
aldosterone 10 ng/h LV
Days	7197	7199	7020	7021	7022	7034	7035		Average
-2	2.3	3.02	2.33	3.07	2.95	2.57	2.36		2.65714
-1	2.33	3.36	2.49	2.61	3.24	2.6	2.18		2.68714
0	2.48	3.7	2.55	2.35	2.87	2.73	2.09		2.68143
1	0.05	0.24	0.68	2.49	1.55	1.6	3.71		1.47429
2	3.67	3.1	3.59	3.33	2.69	2.85	3.16		3.19857
3	2.85	3.05	4.02	3.82	3.49	3.72	3.22		3.45286
4	3.45	3.39	3.4	3.38	0.03	3.59	3.48		2.96
5	3.24	3.36	3.33	3.72	6.71	4.56	3.04		3.99429
6	3.47	3.35	2.89	3.57	4.24	4.48	3.29		3.61286
7	3.8	3.46	2.71	3.56	5.23	4.76	3.73		3.89286
8	3.8	3.07	2.99	3.61	4.3	5.71	3.64		3.87429
9	3.57	3.19	2.84	3.87	4.34	6.5	3.84		4.02143

## Sheet: Fig 3E
Total 3% NaCl intake i4V infusion
vehicle 0.5 ul/h
1613	1491	1579	1479				Average
3.345	0.55	0.28	0.715				1.2225
aldosterone 1 ng/h
1992	1925	1927					Average
0.45	6.5	0					2.31667
aldosterone 2.5 ng/h
5980	5875						Average
7.03	5.53						6.28
aldosterone 5 ng/0.5 ul/h
5623	5796	5829	5841	7680	7717		Average
16.38	18.26	4.185	9.21	15.68	10.52		12.3725
aldosterone 10 ng/h
1915	1941	1449	2447	2448			Average
13.08	13.08	21.84	13.61	5.105			13.343
aldosterone 25 ng/h
1755	1625	2180	2210	2211			Average
7.19	7.315	4.695	14.87	0.655			6.945
aldosterone 50 ng/h
1733	1492	1695	1567				Average
10.84	10.65	0.31	7.1				7.225

## Sheet: Fig 3F
Total water intake i4V infusion
vehicle 0.5 ul/h
1613	1491	1579	1479				Average
36.39	24.51	19.11	33.95				1.2225
aldosterone 1 ng/h
1992	1925	1927					Average
27.35	23.14	28.9					2.31667
aldosterone 2.5 ng/h
5980	5875						Average
28.56	30.35						6.28
aldosterone 5 ng/0.5 ul/h
5623	5796	5829	5841	7680	7717		Average
32.97	32.44	23.96	16.45	30.5	33.32		12.3725
aldosterone 10 ng/h
1915	1941	1449	2447	2448			Average
31.8	29.18	35.4	31.78	26.35			13.343
aldosterone 25 ng/h
1755	1625	2180	2210	2211			Average
34.95	59.27	32.88	32.76	40.47			6.945
aldosterone 50 ng/h
1733	1492	1695	1567				Average
35.07	38.28	23.67	37.38				7.225

## Sheet: Figure 3G
Aldosterone i4V 10 ng/hr
1915	1941	1449	2447	2448				Average
13.08	13.08	21.84	13.61	5.105				13.343
LV 10 ng/hr
7197	7199	7020	7021	7022	7034	7035		Average
0.27	0.17	0.315	0.515	0.4	0.35	0.075		0.299286

[truncated: 35 more sheets: Fig 4A, Fig 4B, Fig 4C, Fig 4D, Fig 4E, Fig 5A, Fig 5B, Fig 5C, Fig 5D, Fig 6A, Fig 6D, Fig 6E, Fig 6F, Fig 6G, Fig 6H, Fig 6I, Fig 6J, Fig 7C, Fig 7D, Fig 7E …]
